# Supplementary material for: Mapping the multicausality of Alzheimer’s disease through group model building
Source: GeroScience. 2020 Aug 11;43(2):829–43. doi: 10.1007/s11357-020-00228-7 (PMC8110634; doi:10.1007/s11357-020-00228-7)
Supplement: Supplementary file 1 — (XLSX 48.5 KB) [file 11357_2020_228_MOESM1_ESM.xlsx]

## Sheet: Expertise table
Expertise table
Expert	Main research topics
Isabelle van der Velpen, MSc	Social factors in cognitive decline and dementia (epidemiology) and social health in relation to brain health (radiology and nuclear medicine)
Inge de Kok, PhD	Evaluation of the burden of dementia on a population level using microsimulation modelling
Ben Schmand, PhD	Cognitive assessment
Martin Dresler, PhD	Sleep research and cognitive neuroscience
René Melis, MD, PhD	Geriatric epidemiology
Edo Richard, MD, PhD	Vascular risk factors and cognitive decline
Marcel Olde Rikkert, MD, PhD	Resilience and frailty in older adults, Alzheimer's Disease and complexity
Ondine van de Rest, PhD	Nutrition and other lifestyle factors
Dick Thijssen, PhD	Cardiovascular physiology and exercise
Jeroen de Bresser, MD, PhD	MRI-based image processing and ultra-high field (7T) MRI in small vessel disease and dementia
Eddy van der Zee, PhD	Physical activity, exercise and synaptic plasticity
Hieab Adams, MD, PhD	Precision epidemiology, population genetics and neuroimaging of age-related neurodegenerative diseases, cell biology
Marcel Verbeek, PhD	Amyloid beta, neuroinflammation and ApoE4
Rick Quax, PhD	Complexity and system dynamics
Alfons Hoekstra, PhD	Computational science

## Sheet: Subgroups table
Subgroups table
Psychosocial health	Physical health	Brain health
Isabelle van der Velpen	René Melis	Eddy van der Zee
Inge de Kok	Edo Richard	Hieab Adams
Ben Schmand	Marcel Olde Rikkert	Marcel Verbeek
Martin Dresler	Ondine van de Rest
	Dick Thijssen
	Jeroen de Bresser

## Sheet: Variables
Subsystem	Variable	Definition
Psychosocial health
	Social relationships	The structural (e.g., social ties) and functional (e.g., mutual support) aspects of relationships between individuals.
	Wealth	Accumulated money and possessions
	Education level	Highest level of education that has been successfully completed
	Sleep quality	Comprises (subjective) sleep quality, total sleep time, time asleep relative to time in bed with the intention to sleep, sleep fragmentation, amount of time spent in slow wave sleep and REM sleep
	Depressive symptoms	Presence and severity of depressive symptoms
	Cognitive functioning	Mental abilities, such as learning, memory, attention and problem solving
	Experienced stress	Subjective experience of stress accompanied by predictable biochemical, physiological and behavioral changes
	Circadian misalignment	Disruption of circadian rhythms
	Hearing loss	Hearing impairment
	Engagement in cognitively demanding tasks	Current engagement in cognitive activity
Physical health
	Physical activity	Comprises physical activity (leisure, occupational), sedentary behavior and exercise (aerobic, resistance training)
	Healthy dietary patterns	Adherence to diets (e.g., Mediterannean, MIND or DASH) that are high in fruits, vegetables, whole grains, low and non-fat dairy and lean protein, low in saturated fat, trans fat, sodium and added sugars
	Motor function	Ability to assume, maintain, modify and control voluntary postures and movement patterns
	Daily functioning	Ability to perform activities of daily living on a daily basis
	Smoking	Tobacco smoking
	Excessive alcohol use	Excessive alcohol use (>14 drinks per week)
	Morbidity burden	Presence and overall impact of having multiple diseases (multimorbidity)
	Obesity	Obesity, particularly at midlife
	Systemic inflammation	(Low-grade) systemic inflammation
	Dyslipidaemia	Elevated total or LDL cholesterol levels, and/or low levels of HDL
	Diabetes	Chronic hyperglycemia
	Blood pressure	Long-term blood pressure
Brain health
	Brain perfusion	Regional and global perfusion of the brain
	Cerebral endothelial dysfunction	Comprises dysfunction of the cerebral endothelium and blood brain barrier permeability
	White matter hyperintensities	Lesions in cerebral white matter
	Microbleeds	Small chronic brain hemorrhages
	Lacunar infarcts	Small infarcts in the white matter or deep grey matter
	Neuroinflammation	(Low-grade) inflammation in the brain
	Neuronal connectivity	Functional brain connectivity and synaptic plasticity (excluding hyperconnectivity)
	Neuronal dysfunction	Dysfunction, damage and death of neurons
	Brain atrophy	Massive loss of brain cells
	Damage to neurotransmitter systems	Damage to specific neurotransmitter systems
	Head trauma	Traumatic brain injury caused by a bump, blow, or jolt to the head
	Glymphatic system function	Functional waste clearance pathway of the central nervous system
	Amyloid beta burden	Amyloid beta deposition in the brain
	Tau burden	Hyperphosphorylated tau deposition in the brain
	ApoE-4 carriership	ApoE-4 status
	Oxidative stress	Neuronal oxidative stress

## Sheet: Connections
Subsystem	Origin	Polarity	Destination	Support
Psychosocial health
	Social relationships	-	Depressive symptoms	Uchino (2006); Hawkley (2010); Berkman (2000); Cacioppo (2006); VanderWeele (2012)
	Social relationships	-	Experienced stress	Hawkley (2010)
	Social relationships	-	Morbidity burden	Holt-Lunstad (2010)
	Social relationships	-	Blood pressure	Uchino (2006); Barth (2000); Birditt (2016); Hawkley (2010)
	Social relationships	+	Sleep quality	Hawkley (2010); Jacobs (2006)
	Social relationships	+	Physical activity	Barth (2000)
	Social relationships	+	Healthy dietary patterns	Berkman (2000)
	Social relationships	-	Smoking	Berman (2000); Uchino (2006); Barth (2010)
	Social relationships	-	Excessive alcohol use	Berkman (2000)
	Social relationships	+	Engagement in cognitively demanding tasks	Kuiper (2016)
	Education level	+	Social relationships	Cohen-Mansfield (2016)
	Education level	+	Wealth	Bingley (2017)
	Education level	+	Physical activity	Piirtola (2016)
	Education level	+	Healthy dietary patterns	Turrell (2006)
	Education level	+	Engagement in cognitively demanding tasks	Mistridis (2017); Park (2014)
	Wealth	-	Experienced stress	Talala (2012)
	Wealth	+	Social relationships	Cohen-Mansfield (2016)
	Experienced stress	+	Smoking	Ansell (2012)
	Experienced stress	+	Depressive symptoms	Galts (2019)
	Experienced stress	-	Sleep quality	Åkersted (2012); Martire (2019)
	Experienced stress	+	Blood pressure	Spruill (2010)
	Experienced stress	+	Systemic inflammation	Xia (2016)
	Experienced stress	+	Oxidative stress	Vyas (2016)
	Depressive symptoms	-	Sleep quality	Burke (2019)
	Depressive symptoms	-	Cognitive functioning	Rock (2014)
	Depressive symptoms	+	Experienced stress	Byers & Yaffe (2001)
	Depressive symptoms	-	Healthy dietary patterns	Stunkard (2003); Sumlin (2014)
	Depressive symptoms	-	Physical activity	Stunkard (2003); Sumlin (2014)
	Depressive symptoms	-	Social relationships	VanderWeele (2012)
	Circadian misalignment	-	Social relationships	Wittmann (2006)
	Circadian misalignment	+	Systemic inflammation	Cermakian (2013); Musiek & Hotzman (2016)
	Circadian misalignment	-	Daily functioning	Riemersma (2008); Most (2013)
	Circadian misalignment	+	Oxidative stress	Lee (2015); Musiek & Hotzman (2016)
	Circadian misalignment	-	Sleep quality	Naismith (2014); Musiek & Hotzman (2016)
	Cognitive functioning	+	Daily functioning	Lindbergh (2016); Overdorp (2016)
	Cognitive functioning	-	Depressive symptoms	Bassuk (1998)
	Cognitive functioning	+	Physical activity	Mulin (2012); Hartman (2018)
	Cognitive functioning	+	Social relationships	Droes (2011)
	Cognitive functioning	+	Engagement in cognitively demanding tasks	Smit (2017); Cohen-Mansfield (2009)
	Sleep quality	-	Experienced stress	Martire (2019)
	Sleep quality	+	Glymphatic system function	Rasmussen (2017); Benveniste (2019)
	Sleep quality	-	Depressive symptoms	Genzel (2015)
	Sleep quality	-	Morbidity burden	Dresler (2014); Rechtschaffen (1983)
	Sleep quality	+	Neuronal connectivity	Rasch (2013); Yaffe (2014)
	Sleep quality	+	Cognitive functioning	Alhola (2007); Yaffe (2014); Hudson (2019)
	Sleep quality	+	Social relationships	Lallukka (2018); Simon (2019)
	Hearing loss	-	Social relationships	Lin (2013)
	Hearing loss	-	Cognitive functioning	McCoy (2005)
	Engagement in cognitively demanding tasks	+	Neuronal connectivity	Valenzuela (2006)
Physical health
	Smoking	+	Cerebral endothelial dysfunction	Golbidi (2019); Mazzone (2010)
	Smoking	+	Neuronal dysfunction	Corley (2019)
	Smoking	+	Oxidative stress	Swan & Lessov-Schlaggar (2007)
	Excessive alcohol use	-	Social relationships	Van den Berg (2014)
	Excessive alcohol use	+	Neuronal dysfunction	Xu (2019)
	Excessive alcohol use	+	Oxidative stress	Brust (2010)
	Excessive alcohol use	+	Morbidity burden	Schwarzinger (2018)
	Physical activity	-	Blood pressure	Diaz & Shimbo (2013); Carpio-Rivera (2016)
	Physical activity	+	Brain perfusion	Mandolesi (2018)
	Physical activity	-	Systemic inflammation	Gallaway (2017)
	Physical activity	-	Obesity	Chin (2016)
	Physical activity	+	Motor function	de Labra (2015); Fajersztajn (2008)
	Physical activity	-	Depressive symptoms	Mandolesi (2018); Duman (2008); Bridle (2012)
	Physical activity	-	Morbidity burden	Gallaway (2017)
	Physical activity	+	Neuronal connectivity	Lourenco (2018)
	Physical activity	+	Sleep quality	Kelley (2017); Wang & Boros (2019); Bartfay (2019)
	Motor function	+	Physical activity	CDC (2007)
	Motor function	+	Daily functioning	Mlinac & Feng (2016)
	Daily functioning	+	Social relationships	Na (2017)
	Healthy dietary patterns	-	Blood pressure	Smith (2010)
	Healthy dietary patterns	-	Oxidative stress	Vauzour (2017); Solfrizzi (2011); Parletta (2013)
	Healthy dietary patterns	-	Diabetes	Esposito (2015)
	Healthy dietary patterns	-	Obesity	Alford (2018)
	Healthy dietary patterns	-	Systemic inflammation	Solfrizzi (2011)
	Healthy dietary patterns	-	Dyslipidaemia	Power (2019); Bays (2013)
	Healthy dietary patterns	-	Cerebral endothelial dysfunction	Parletta (2013)
	Healthy dietary patterns	-	Morbidity burden	Cunningham (2015)
	Healthy dietary patterns	-	Neuroinflammation	Parletta (2013)
	Healthy dietary patterns	-	Neuronal dysfunction	Parletta (2013); Power (2019)
	Morbidity burden	+	Systemic inflammation	Friedman & Ryff (2012); Friedman (2019)
	Morbidity burden	-	Daily functioning	Ryan (2015); Marengoni (2011); Haaksma (2017)
	Morbidity burden	-	Motor function	Calderón-Larrañaga (2019)
	Systemic inflammation	+	Neuroinflammation	Gyoneva (2014); Wang (2018)
	Systemic inflammation	+	Morbidity burden	Friedman & Ryff (2012); Friedman (2019)
	Systemic inflammation	+	Cerebral endothelial dysfunction	Newcombe (2018)
	Dyslipidaemia	+	Morbidity burden	Reitz (2013)
	Dyslipidaemia	+	Cerebral endothelial dysfunction	Reitz (2013)
	Diabetes	+	Cerebral endothelial dysfunction	Yaffe (2007)
	Diabetes	+	Systemic inflammation	Chatterjee & Mudher (2018)
	Diabetes	+	Amyloid beta burden	Li (2015)
	Diabetes	+	Morbidity burden	Einarson (2018)
	Diabetes	+	Dyslipidaemia	Carlsson (2010)
	Obesity	+	Blood pressure	Serravalle & Grassi (2017)
	Obesity	+	Morbidity burden	Meldrum (2017)
	Obesity	+	Systemic inflammation	Kiliaan (2014); Serravalle & Grassi (2017)
	Obesity	+	Dyslipidaemia	Bays (2013); Feingold (2018)
	Obesity	+	Diabetes	Al-Goblan (2014)
	Obesity	-	Motor function	Vincent (2010)
	Blood pressure	+	Cerebral endothelial dysfunction	Walker (2017); Iadecola (2016)
Brain health
	Cerebral endothelial dysfunction	-	Brain perfusion	Zlokovic (2011)
	Cerebral endothelial dysfunction	+	Lacunar infarcts	Knottnerus (2009); Iadecola (2013)
	Cerebral endothelial dysfunction	+	Microbleeds	Freeze (2018); Nezu (2015)
	Cerebral endothelial dysfunction	+	Neuronal dysfunction	Zlokovic (2011); Kisler (2017)
	Cerebral endothelial dysfunction	+	White matter hyperintensities	Cuadrado-Godia (2018); Wang (2018)
	Cerebral endothelial dysfunction	+	Hearing loss	Lin (2013)
	Cerebral endothelial dysfunction	+	Amyloid beta burden	Zlokovic (2011)
	Lacunar infarcts	+	Neuronal dysfunction	Liu (2018)
	Microbleeds	+	Neuronal dysfunction	Akoudad (2016); Gorelick (2011)
	Brain perfusion	-	Lacunar infarcts	Kaufman (2009)
	Brain perfusion	-	Neuronal dysfunction	Huang (2018); Kisler (2017)
	Brain perfusion	+	Cognitive functioning	Ogoh (2017)
	Brain perfusion	-	White matter hyperintensities	Wang (2018)
	Brain perfusion	-	Cerebral endothelial dysfunction	Wang (2018)
	White matter hyperintensities	+	Neuronal dysfunction	van den Berg (2018); Kloppenborg (2014)
	Neuronal connectivity	+	Cognitive functioning	Koen & Rugg (2019)
	Neuroinflammation	+	Amyloid beta burden	Tejera & Heneka (2016)
	Neuroinflammation	+	Neuronal dysfunction	Guzman-Martinez (2019); McManus and Heneka (2017)
	Neuroinflammation	+	Oxidative stress	Haque (2019)
	Neuroinflammation	+	Tau burden	Laurent (2018)
	Damage to neurotransmitter systems	-	Neuronal connectivity	Kandimalla (2017)
	Damage to neurotransmitter systems	+	Depressive symptoms	Liu (2018)
	Damage to neurotransmitter systems	+	Brain atrophy	Murley & Rowe (2018)
	Damage to neurotransmitter systems	-	Cognitive functioning	Murley & Rowe (2018)
	Neuronal dysfunction	+	Brain atrophy	Raskin (2015)
	Neuronal dysfunction	+	Circadian misalignment	La Morgia (2016); Feng (2016)
	Neuronal dysfunction	-	Cognitive functioning	Avila (2017)
	Neuronal dysfunction	+	Damage to neurotransmitter systems	Liu (2018)
	Neuronal dysfunction	-	Motor function	Moon (2016)
	Neuronal dysfunction	-	Neuronal connectivity	Drzezga (2011)
	Neuronal dysfunction	-	Sleep quality	Shi (2018); Wang (2019)
	Brain atrophy	-	Cognitive functioning	Herold (2019)
	Head trauma	+	Neuronal dysfunction	Gaetz (2004)
	Head trauma	+	Cerebral endothelial dysfunction	Gaetz (2004)
	Head trauma	+	Neuroinflammation	Kokiko-Cochran & Godbout (2018)
	Head trauma	-	Glymphatic system function	Iliff (2014); Rasmussen (2018)
	Glymphatic system function	-	Amyloid beta burden	Wang (2019); Tarasoff-conway (2015); Benveniste (2019)
	Glymphatic system function	-	Tau burden	Xie (2013)
	Amyloid beta burden	+	Neuroinflammation	Tejera & Heneka (2016); McGeer (2013)
	Amyloid beta burden	+	Microbleeds	Noguchi (2017); Graff-Radford J (2019); Charidimou A (2017)
	Amyloid beta burden	+	Neuronal dysfunction	Yankner (1990)
	Amyloid beta burden	+	Tau burden	Blurton-Jones (2006); Busciglio (1995)
	Amyloid beta burden	+	Cerebral endothelial dysfunction	Winkler (2015); Nation (2019); Glenner (1984)
	Tau burden	+	Neuronal dysfunction	Johnson (2004); Mazzaro (2016)
	ApoE-4 carriership	+	Cerebral endothelial dysfunction	Nishitsuji (2011); Bell (2012)
	ApoE-4 carriership	+	Amyloid beta burden	Jansen (2015)
	ApoE-4 carriership	+	Dyslipidaemia	Marais (2019)
	ApoE-4 carriership	+	Tau burden	Shi (2017)
	Oxidative stress	+	Neuroinflammation	Simunkova (2019)
	Oxidative stress	+	Neuronal dysfunction	Butterfield (2019); Sayre (2008)
	Oxidative stress	+	Tau burden	Haque (2019)
	Oxidative stress	+	Cerebral endothelial dysfunction	Iadecola (2004); Gorelick (2011)

## Sheet: References
References
Åkerstedt, T., Orsini, N., Petersen, H., Axelsson, J., Lekander, M., & Kecklund, G. (2012). Predicting sleep quality from stress and prior sleep–a study of day-to-day covariation across six weeks. Sleep medicine, 13(6), 674-679.
Akoudad, S., Wolters, F. J., Viswanathan, A., de Bruijn, R. F., van der Lugt, A., Hofman, A., ... & Vernooij, M. W. (2016). Association of cerebral microbleeds with cognitive decline and dementia. JAMA neurology, 73(8), 934-943.
Al-Goblan, A. S., Al-Alfi, M. A., & Khan, M. Z. (2014). Mechanism linking diabetes mellitus and obesity. Diabetes, metabolic syndrome and obesity : targets and therapy, 7, 587–591. doi:10.2147/DMSO.S67400
Alford, S., Patel, D., Perakakis, N., & Mantzoros, C. S. (2018). Obesity as a risk factor for Alzheimer's disease: weighing the evidence. Obesity reviews, 19(2), 269-280.
Alhola, P., & Polo-Kantola, P. (2007). Sleep deprivation: Impact on cognitive performance. Neuropsychiatric disease and treatment, 3(5), 553–567.
Ansell, E. B., Gu, P., Tuit, K., & Sinha, R. (2012). Effects of cumulative stress and impulsivity on smoking status. Human Psychopharmacology: Clinical and Experimental, 27(2), 200-208.
Avila, J., Llorens-Martín, M., Pallas-Bazarra, N., Bolós, M., Perea, J. R., Rodríguez-Matellán, A., & Hernández, F. (2017). Cognitive Decline in Neuronal Aging and Alzheimer's Disease: Role of NMDA Receptors and Associated Proteins. Frontiers in neuroscience, 11, 626. doi:10.3389/fnins.2017.00626
Bartfay, E., Stewart, P., Bartfay, W., & Papaconstantinou, E. (2019). Is There an Association between Physical Activity and Sleep in Community-Dwelling Persons with Dementia: An Exploratory Study Using Self-Reported Measures?. Healthcare (Basel, Switzerland), 7(1), 6. doi:10.3390/healthcare7010006
Barth J, Schneider S, von Känel R. Lack of Social Support in the Etiology and the Prognosis of Coronary Heart Disease: A Systematic Review and Meta-Analysis. Psychosomatic Medicine. 2010;72(3):229-38.
Bassuk, S S, Berkman, L F, Wypij, D. Depressive symptomatology and incident cognitive decline in an elderly community sample. Archives of General Psychiatry 1998; 55: 1073–1081.
Bays, H. E., Toth, P. P., Kris-Etherton, P. M., Abate, N., Aronne, L. J., Brown, W. V., ... & Samuel, V. T. (2013). Obesity, adiposity, and dyslipidemia: a consensus statement from the National Lipid Association. Journal of clinical lipidology, 7(4), 304-383.
Bell, R. D., Winkler, E. A., Singh, I., Sagare, A. P., Deane, R., Wu, Z., ... & Berk, B. C. (2012). Apolipoprotein E controls cerebrovascular integrity via cyclophilin A. Nature, 485(7399), 512-516.
Bendall, C. L., Mayr, H. L., Opie, R. S., Bes-Rastrollo, M., Itsiopoulos, C., & Thomas, C. J. (2018). Central obesity and the Mediterranean diet: A systematic review of intervention trials. Critical reviews in food science and nutrition, 58(18), 3070-3084.
Benveniste H.a · Liu X.a,b · Koundal S.a · Sanggaard S.a · Lee H.a · Wardlaw J.c (2019) The Glymphatic System and Waste Clearance with Brain Aging: A Review; Gerontology;65:106–119
Berkman LF, Glass T, Brissette I, Seeman TE. From social integration to health: Durkheim in the new millennium. Soc Sci Med. 2000;51(6):843-57.
Bingley, Paul & Martinello, Alessandro, 2017. "The Effects of Schooling on Wealth Accumulation Approaching Retirement," Working Papers 2017:9, Lund University, Department of Economics.
Birditt KS, Newton NJ, Cranford JA, Ryan LH. (2016) Stress and Negative Relationship Quality among Older Couples: Implications for Blood Pressure. J Gerontol B Psychol Sci Soc Sci.;71(5):775-85.
Blurton-Jones, M., & LaFerla, F. M. (2006). Pathways by which Aβ facilitates tau pathology. Current Alzheimer Research, 3(5), 437-448.
Bridle, C., Spanjers, K., Patel, S., Atherton, N. M., & Lamb, S. E. (2012). Effect of exercise on depression severity in older people: systematic review and meta-analysis of randomised controlled trials. The British Journal of Psychiatry, 201(3), 180-185.
Brust, J. (2010). Ethanol and cognition: indirect effects, neurotoxicity and neuroprotection: a review. International journal of environmental research and public health, 7(4), 1540-1557.
Burke, A. D., Goldfarb, D., Bollam, P., & Khokher, S. (2019). Diagnosing and Treating Depression in Patients with Alzheimer’s Disease. Neurology and therapy, 1-26.
Busciglio, J., Lorenzo, A., Yeh, J., & Yankner, B. A. (1995). β-Amyloid fibrils induce tau phosphorylation and loss of microtubule binding. Neuron, 14(4), 879-888.
Butterfield, D. A., & Halliwell, B. (2019). Oxidative stress, dysfunctional glucose metabolism and Alzheimer disease. Nature Reviews Neuroscience, 20(3), 148-160.
Byers, A. L., & Yaffe, K. (2011). Depression and risk of developing dementia. Nature reviews. Neurology, 7(6), 323–331.
Cacioppo JT, Hughes ME, Waite LJ, Hawkley LC, Thisted RA. (2006). Loneliness as a specific risk factor for depressive symptoms: cross-sectional and longitudinal analyses. Psychol Aging.;21(1):140-51.
Calderón-Larrañaga, A., Vetrano, D. L., Ferrucci, L., Mercer, S. W., Marengoni, A., Onder, G., … Fratiglioni, L. (2019). Multimorbidity and functional impairment-bidirectional interplay, synergistic effects and common pathways. Journal of internal medicine, 285(3), 255–271. doi:10.1111/joim.12843
Carlsson C. M. (2010). Type 2 diabetes mellitus, dyslipidemia, and Alzheimer's disease. Journal of Alzheimer's disease : JAD, 20(3), 711–722.
Carpio-Rivera E, Moncada-Jiménez J, Salazar-Rojas W, Solera-Herrera A. (2016). Acute Effects of Exercise on Blood Pressure: A Meta-Analytic Investigation. Arq Bras Cardiol.;106(5):422–433.
Centers for Disease Control and Prevention (CDC. (2007). Physical activity among adults with a disability--United States, 2005. MMWR. Morbidity and mortality weekly report, 56(39), 1021.
Cermakian, N., Westfall, S., Kiessling, S. (2014). Circadian Clocks and Inflammation: Reciprocal Regulationand Shared Mediators. Arch. Immunol. Ther. Exp.; 62:303–318
Charidimou A, 2017, PMID: Charidimou, A., Boulouis, G., Gurol, M. E., Ayata, C., Bacskai, B. J., Frosch, M. P., ... & Greenberg, S. M. (2017). Emerging concepts in sporadic cerebral amyloid angiopathy. Brain, 140(7), 1829-1850.
Chatterjee, S., & Mudher, A. (2018). Alzheimer's disease and type 2 diabetes: A critical assessment of the shared pathological traits. Frontiers in neuroscience, 12, 383.
Chin, S. H., Kahathuduwa, C. N., & Binks, M. (2016). Physical activity and obesity: what we know and what we need to know. Obesity Reviews, 17(12), 1226-1244.
Cohen-Mansfield J, Hazan H, Lerman Y, Shalom V. (2016). Correlates and predictors of loneliness in older-adults: a review of quantitative results informed by qualitative insights. Int Psychogeriatr.; 28(4):557-76.
Cohen-Mansfield, J., Dakheel-Ali, M., & Marx, M. S. (2009). Engagement in persons with dementia: the concept and its measurement. The American journal of geriatric psychiatry : official journal of the American Association for Geriatric Psychiatry, 17(4), 299–307. doi:10.1097/JGP.0b013e31818f3a52
Corley, J., Cox, S. R., Harris, S. E., Hernandez, M. V., Maniega, S. M., Bastin, M. E., ... & Deary, I. J. (2019). Epigenetic signatures of smoking associate with cognitive function, brain structure, and mental and physical health outcomes in the Lothian Birth Cohort 1936. Translational psychiatry, 9(1), 1-15.
Cuadrado-Godia, E., Dwivedi, P., Sharma, S., Santiago, A. O., Gonzalez, J. R., Balcells, M., ... & Saba, L. (2018). Cerebral small vessel disease: a review focusing on pathophysiology, biomarkers, and machine learning strategies. Journal of stroke, 20(3), 302.
Cunningham, C., & Hennessy, E. (2015). Co-morbidity and systemic inflammation as drivers of cognitive decline: new experimental models adopting a broader paradigm in dementia research. Alzheimer's research & therapy, 7(1), 33.
David R, Mulin E, Friedman L, Le Duff F, Cygankiewicz E, Deschaux O, et al (2012). Decreased daytime motor activity associated with apathy in Alzheimer disease: an actigraphic study. Am J Geriatr Psychiatry; 20: 806–814.
de Labra, C., Guimaraes-Pinheiro, C., Maseda, A., Lorenzo, T., & Millán-Calenti, J. C. (2015). Effects of physical exercise interventions in frail older adults: a systematic review of randomized controlled trials. BMC geriatrics, 15(1), 154.
Diaz, K.M., Shimbo, D. (2013). Physical activity and the prevention of hypertension. Curr Hypertens Rep.;15(6):659–668
Droes RM, Chattat R, Diaz A, Gove D, Graff M, Murphy K, et al. (2017). Social health and dementia: a European consensus on the operationalization of the concept and directions for research and practice. Aging Ment Health.;21(1):4-17.
Drzezga, A., Becker, J. A., Van Dijk, K. R., Sreenivasan, A., Talukdar, T., Sullivan, C., … Sperling, R. A. (2011). Neuronal dysfunction and disconnection of cortical hubs in non-demented subjects with elevated amyloid burden. Brain : a journal of neurology, 134(Pt 6), 1635–1646.
Duman CH, Schlesinger L, Russell DS, Duman RS (2008). Voluntary exercise produces antidepressant and anxiolyticbehavioral effects in mice. Brain Res; 1199: 148-158.
Einarson, T. R., Acs, A., Ludwig, C., & Panton, U. H. (2018). Prevalence of cardiovascular disease in type 2 diabetes: a systematic literature review of scientific evidence from across the world in 2007–2017. Cardiovascular diabetology, 17(1), 83.
Esposito K, Maiorino MI, Bellastella G, et al. (2015). A journey into a Mediterranean diet and type 2 diabetes: a systematic review with meta-analyses; BMJ Open;5:e008222. doi: 10.1136/bmjopen-2015-008222
Fajersztajn, L., Cordeiro, R. C., Andreoni, S., & Garcia, J. T. (2008). Effects of functional physical activity on the maintenance of motor function in Alzheimer's disease. Dementia & neuropsychologia, 2(3), 233–240. doi:10.1590/S1980-57642009DN20300013
Feifei Wang & Szilvia Boros (2019) The effect of physical activity on sleep quality: a systematic review, European Journal of Physiotherapy, DOI: 10.1080/21679169.2019.1623314
Feingold KR, Grunfeld C. Obesity and Dyslipidemia. [Updated 2018 Apr 10]. In: Feingold KR, Anawalt B, Boyce A, et al., editors. Endotext [Internet]. South Dartmouth (MA): MDText.com, Inc.; 2000-. Available from: https://www.ncbi.nlm.nih.gov/books/NBK305895/
Feng, R., Li, L., Yu, H., Liu, M. I. N., & Zhao, W. E. I. (2016). Melanopsin retinal ganglion cell loss and circadian dysfunction in Alzheimer's disease. Molecular medicine reports, 13(4), 3397-3400.
Freeze, W., Jacobs, H. I., Schreuder, F., van Oostenbrugge, R., Backes, W., Verhey, F. R., & Klijn, C. (2018). Blood-Brain Barrier Dysfunction in Small Vessel Disease Related Intracerebral Hemorrhage–a Systematic Review. Frontiers in Neurology, 9, 926.
Friedman, E. M., & Ryff, C. D. (2012). Living well with medical comorbidities: A biopsychosocial perspective. Journals of Gerontology Series B: Psychological Sciences and Social Sciences, 67(5), 535-544.
Friedman, E. M., Mroczek, D. K., & Christ, S. L. (2019). Multimorbidity, inflammation, and disability: a longitudinal mediational analysis. Therapeutic Advances in Chronic Disease, 10, 2040622318806848.
Gaetz, M. (2004). The Neurophysiology of Brain Injury. Clinical Neurophysiology 115 (1): 4–18.
Gallaway, P. J., Miyake, H., Buchowski, M. S., Shimada, M., Yoshitake, Y., Kim, A. S., & Hongu, N. (2017). Physical Activity: A Viable Way to Reduce the Risks of Mild Cognitive Impairment, Alzheimer's Disease, and Vascular Dementia in Older Adults. Brain sciences, 7(2), 22.
Galts, C. P., Bettio, L. E., Jewett, D. C., Yang, C. C., Brocardo, P. S., Rodrigues, A. L. S., ... & Gil-Mohapel, J. (2019). Depression in neurodegenerative diseases: common mechanisms and current treatment options. Neuroscience & Biobehavioral Reviews.
Glenner, G. G., & Wong, C. W. (1984). Alzheimer's disease: initial report of the purification and characterization of a novel cerebrovascular amyloid protein. Biochemical and biophysical research communications, 120(3), 885-890.
Golbidi, S., Edvinsson, L., & Laher, I. (2019). Smoking and endothelial dysfunction. Current vascular pharmacology.
Gorelick, P. B., Scuteri, A., Black, S. E., DeCarli, C., Greenberg, S. M., Iadecola, C., ... & Petersen, R. C. (2011). Vascular contributions to cognitive impairment and dementia: a statement for healthcare professionals from the American Heart Association/American Stroke Association. Stroke, 42(9), 2672-2713.
Graff-Radford, J., Botha, H., Rabinstein, A. A., Gunter, J. L., Przybelski, S. A., Lesnick, T., ... & Brown, R. D. (2019). Cerebral microbleeds: prevalence and relationship to amyloid burden. Neurology, 92(3), e253-e262.
Guzman-Martinez, L., Maccioni, R. B., Andrade, V., Navarrete, L. P., Pastor, M. G., & Ramos-Escobar, N. (2019). Neuroinflammation as a common feature of neurodegenerative disorders. Frontiers in Pharmacology, 10, 1008.
Gyoneva S, Davalos D, Biswas D, Swanger SA, Garnier-Amblard E, Loth F, et al. (2014). Systemic inflammation regulates microglial responses to tissue damage in vivo. Glia 62: 1345-60.
Haaksma, M. L., Vilela, L. R., Marengoni, A., Calderón-Larrañaga, A., Leoutsakos, J. M. S., Rikkert, M. G. O., & Melis, R. J. (2017). Comorbidity and progression of late onset Alzheimer’s disease: a systematic review. PloS one, 12(5), e0177044.
Haque, M., Murale, D. P., Kim, Y. K., & Lee, J. S. (2019). Crosstalk between Oxidative Stress and Tauopathy. International journal of molecular sciences, 20(8), 1959.
Hartman YAW, Karssemeijer EGA, van Diepen LAM, Olde Rikkert MGM, Thijssen DHJ. (2018) Dementia Patients Are More Sedentary and Less Physically Active than Age- and Sex-Matched Cognitively Healthy Older Adults. Dement Geriatr Cogn Disord.;46(1-2):81–89.
Hawkley LC, Cacioppo JT. (2010) Loneliness matters: a theoretical and empirical review of consequences and mechanisms. Ann Behav Med.;40(2):218-27.
Hawkley LC, Thisted RA, Masi CM, Cacioppo JT. (2010) Loneliness predicts increased blood pressure: 5-year cross-lagged analyses in middle-aged and older adults. Psychol Aging.;25(1):132-41.
Herold F, Törpel A, Schega L, Müller NG. (2019) Eur Rev Aging Phys Act. Jul 10;16:10.
Holt-Lunstad J, Smith TB, Layton JB. (2010) Social Relationships and Mortality Risk: A Meta-analytic Review. PLOS Medicine. 7(7).
Huang, C. W., Hsu, S. W., Chang, Y. T., Huang, S. H., Huang, Y. C., Lee, C. C., … Chang, C. C. (2018). Cerebral Perfusion Insufficiency and Relationships with Cognitive Deficits in Alzheimer's Disease: A Multiparametric Neuroimaging Study. Scientific reports, 8(1), 1541.
Hudson, A. N., Van Dongen, H. P., & Honn, K. A. (2019). Sleep deprivation, vigilant attention, and brain function: a review. Neuropsychopharmacology, 1.
Iadecola, C. (2013). The pathobiology of vascular dementia. Neuron, 80(4), 844-866.
Iadecola, C., Yaffe, K., Biller, J., Bratzke, L. C., Faraci, F. M., Gorelick, P. B., ... & Saczynski, J. S. (2016). Impact of hypertension on cognitive function: a scientific statement from the American Heart Association. Hypertension, 68(6), e67-e94.
Iliff, J. J., M. J. Chen, B. A. Plog, D. M. Zeppenfeld, M. Soltero, L. Yang, I. Singh, R. Deane, and M. Nedergaard. (2014). Impairment of Glymphatic Pathway Function Promotes Tau Pathology after Traumatic Brain Injury. Journal of Neuroscience 34 (49): 16180–93.
Jacobs JM, Cohen A, Hammerman-Rozenberg R, Stessman J. (2006). Global sleep satisfaction of older people: the Jerusalem Cohort Study. J Am Geriatr Soc.;54(2):325-9.
Jansen, W. J., Ossenkoppele, R., Knol, D. L., Tijms, B. M., Scheltens, P., Verhey, F. R., ... & Alexander, M. (2015). Prevalence of cerebral amyloid pathology in persons without dementia: a meta-analysis. Jama, 313(19), 1924-1938.
Jintang Wang, Yuetao Song, Zheng Chen, and Sean X. Leng. (2018) Connection between Systemic Inflammation and Neuroinflammation Underlies Neuroprotective Mechanism of Several Phytochemicals in Neurodegenerative Diseases. Oxidative Medicine and Cellular Longevity
Johnson, G. V., & Stoothoff, W. H. (2004). Tau phosphorylation in neuronal cell function and dysfunction. Journal of cell science, 117(24), 5721-5729.
Kandimalla, R., & Reddy, P. H. (2017). Therapeutics of Neurotransmitters in Alzheimer's Disease. Journal of Alzheimer's disease : JAD, 57(4), 1049–1069. doi:10.3233/JAD-161118
Kaufman, J. L., & Karceski, S. (2009). Risk factors and prevention of lacunar infarcts in 60-to 64-year-olds. Neurology, 73(4), e17-e19.
Kelly ME, Duff H, Kelly S, McHugh Power JE, Brennan S, Lawlor BA, et al. (2017) The impact of social activities, social networks, social support and social relationships on the cognitive functioning of healthy older adults: a systematic review. Syst Rev.;6(1):259.
Kiliaan, A. J., Arnoldussen, I. A., & Gustafson, D. R. (2014). Adipokines: a link between obesity and dementia?. The Lancet. Neurology, 13(9), 913–923. doi:10.1016/S1474-4422(14)70085-7
Kisler, K., Nelson, A. R., Montagne, A., & Zlokovic, B. V. (2017). Cerebral blood flow regulation and neurovascular dysfunction in Alzheimer disease. Nature Reviews Neuroscience, 18(7), 419.
Kloppenborg RP, Nederkoorn PJ, Geerlings MI, van den Berg E. (2014). Neurology. Jun 10;82(23):2127-38
Knottnerus, I. L., Ten Cate, H., Lodder, J., Kessels, F., & Van Oostenbrugge, R. J. (2009). Endothelial dysfunction in lacunar stroke: a systematic review. Cerebrovascular diseases, 27(5), 519-526.
Koen JD, Rugg MD. (2019) Neural Dedifferentiation in the Aging Brain. Trends Cogn Sci.; 23(7):547-559.
Kokiko-Cochran, O. N. and Godbout, J. P. (2018). The inflammatory continuum of traumatic brain injury and alzheimer’s disease. Frontiers in immunology, 9:672
Kuiper JS, Zuidersma M, Oude Voshaar RC, Zuidema SU, van den Heuvel ER, Stolk RP, et al. (2015) Social relationships and risk of dementia: A systematic review and meta-analysis of longitudinal cohort studies. Ageing Research Reviews.;22:39-57.
Kuiper, J. S., Zuidersma, M., Zuidema, S. U., Burgerhof, J. G., Stolk, R. P., Oude Voshaar, R. C., & Smidt, N. (2016). Social relationships and cognitive decline: a systematic review and meta-analysis of longitudinal cohort studies. International Journal of Epidemiology, 45(4), 1169-1206.
La Morgia, C., Ross‐Cisneros, F. N., Koronyo, Y., Hannibal, J., Gallassi, R., Cantalupo, G., ... & Provini, F. (2016). Melanopsin retinal ganglion cell loss in A lzheimer disease. Annals of neurology, 79(1), 90-109.
Lallukka T, Sivertsen B, Kronholm E, Bin YS, Øverland S, Glozier N. (2018) Association of sleep duration and sleep quality with the physical, social, and emotional functioning among Australian adults. Sleep Health.;4(2):194-200.
Larson EB, Wang L, Bowen JD, McCormick WC, Teri L, Crane P, Kukull W. (2006) Exercise is associated with reduced risk for incident dementia among persons 65 years of age and older. Ann Intern Med. Jan 17;144(2):73-81.
Laurent, C., Buée, L., & Blum, D. (2018). Tau and neuroinflammation: What impact for Alzheimer's Disease and Tauopathies?. Biomedical journal, 41(1), 21-33.
Lee, J., Liu, R., de Jesus, D., Kim, B.S., Ma, K., Moulik, M., and Yechoor, V. (2015), Circadian control of β-cell function and stress responses:Coordination of adaptive stress responses in the β-cell by the molecular clock; Diabetes Obes Metab. 17(0 1): 123–133. doi:10.1111/dom.12524.
Li, X., Song, D., & Leng, S. X. (2015). Link between type 2 diabetes and Alzheimer's disease: from epidemiology to mechanism and treatment. Clinical interventions in aging, 10, 549–560. doi:10.2147/CIA.S74042
Lin FR, Yaffe K, Xia J, et al. (2013). Hearing loss and cognitive decline in older adults. JAMA Intern Med.;173(4):293–299. doi:10.1001/jamainternmed.2013.1868
Lindbergh CA, Dishman RK, Miller LS. (2016). Functional Disability in Mild Cognitive Impairment: A Systematic Review and Meta-Analysis. Neuropsychol Rev.; 26(2):129-59.
Liu, K. Y., Stringer, A. E., Reeves, S. J., & Howard, R. J. (2018). The neurochemistry of agitation in Alzheimer’s disease: a systematic review. Ageing research reviews, 43, 99-107.
Liu, Y., Braidy, N., Poljak, A., Chan, D. K., & Sachdev, P. (2018). Cerebral small vessel disease and the risk of Alzheimer’s disease: A systematic review. Ageing research reviews, 47, 41-48.
Lourenco, M., L. Frozza, R., Braga, G., Zhang, H., C. Kincheski, G., C. Ribeiro, F., A. Gonçalves, R., R. Clarke, J., Beckman, D., Staniszewski, A., Berman, H., A. Guerra, L., Forny-Germano, L., Meier, S., M. Wilcock, D., Souza, J., Alves-Leon, S., Prado, V., A. M. Prado, M., and De Felice, F. (2018). Exercise-linked fndc5/irisin rescues synaptic plasticity and memory defects in alzheimer’s model…
Marais, A. D. (2019). Apolipoprotein E in lipoprotein metabolism, health and cardiovascular disease. Pathology, 51(2), 165-176.
Mazzaro, N., Barini, E., Spillantini, M. G., Goedert, M., Medini, P., & Gasparini, L. (2016). Tau-driven neuronal and neurotrophic dysfunction in a mouse model of early tauopathy. Journal of Neuroscience, 36(7), 2086-2100.
Mazzone, P., Tierney, W., Hossain, M., Puvenna, V., Janigro, D., & Cucullo, L. (2010). Pathophysiological impact of cigarette smoke exposure on the cerebrovascular system with a focus on the blood-brain barrier: expanding the awareness of smoking toxicity in an underappreciated area. International journal of environmental research and public health, 7(12), 4111-4126.
McCoy SL, Tun PA, Cox LC, Colangelo M, Stewart RA, Wingfield A. (2005). Hearing loss and perceptual effort: downstream effects on older adults’ memory for speech. Q J Exp Psychol A; 58: 22–33.
McGeer, P. L., & McGeer, E. G. (2013). The amyloid cascade-inflammatory hypothesis of Alzheimer disease: implications for therapy. Acta neuropathologica, 126(4), 479-497.
McManus, R. M., & Heneka, M. T. (2017). Role of neuroinflammation in neurodegeneration: new insights. Alzheimer's research & therapy, 9(1), 14.
Meldrum, D. R., Morris, M. A., & Gambone, J. C. (2017). Obesity pandemic: causes, consequences, and solutions—but do we have the will?. Fertility and sterility, 107(4), 833-839.
Mistridis, P., Mata, J., Neuner-Jehle, S., Annoni, J. M., Biedermann, A., Bopp-Kistler, I., ... & Hemmeter, U. (2017). Use it or lose it! Cognitive activity as a protec-tive factor for cognitive decline associated with Alzheimer's disease. Swiss medical weekly, 147, w14407.
Mlinac, M. E., & Feng, M. C. (2016). Assessment of activities of daily living, self-care, and independence. Archives of Clinical Neuropsychology, 31(6), 506-516.
Moon, Y., Sung, J., An, R., Hernandez, M. E., & Sosnoff, J. J. (2016). Gait variability in people with neurological disorders: a systematic review and meta-analysis. Human movement science, 47, 197-208.
Most, E. I. S. (2013). Circadian rhythm deterioration in early Alzheimer Disease and the preventive effects of light.
Murley, A. G., & Rowe, J. B. (2018). Neurotransmitter deficits from frontotemporal lobar degeneration. Brain, 141(5), 1263-1285.
Musiek ES, Holtzman DM (2016). Mechanisms linking circadian clocks, sleep, and neurodegeneration.; Science. 354(6315):1004-1008.
Na, L., & Streim, J. E. (2017). Psychosocial Well-Being Associated With Activity of Daily Living Stages Among Community-Dwelling Older Adults. Gerontology & geriatric medicine, 3, 2333721417700011.
Nation, D. A., Sweeney, M. D., Montagne, A., Sagare, A. P., D’Orazio, L. M., Pachicano, M., ... & Benzinger, T. L. (2019). Blood–brain barrier breakdown is an early biomarker of human cognitive dysfunction. Nature medicine, 25(2), 270.
Newcombe, E. A., Camats-Perna, J., Silva, M. L., Valmas, N., Huat, T. J., & Medeiros, R. (2018). Inflammation: the link between comorbidities, genetics, and Alzheimer’s disease. Journal of neuroinflammation, 15(1), 1-26.
Nezu, T., Hosomi, N., Aoki, S., Kubo, S., Araki, M., Mukai, T., ... & Matsumoto, M. (2015). Endothelial dysfunction is associated with the severity of cerebral small vessel disease. Hypertension Research, 38(4), 291.
Nishitsuji K, Hosono T, Nakamura T, Bu G, Michikawa M. (2011). Apolipoprotein E regulates the integrity of tight junctions in an isoform-dependent manner in an in vitro blood-brain barrier model. J Biol Chem.;286(20):17536-42.
Noguchi-Shinohara, M., Komatsu, J., Samuraki, M., Matsunari, I., Ikeda, T., Sakai, K., ... & Yamada, M. (2017). Cerebral amyloid angiopathy-related microbleeds and cerebrospinal fluid biomarkers in Alzheimer’s disease. Journal of Alzheimer's Disease, 55(3), 905-913.
Ogoh S. (2017) Relationship between cognitive function and regulation of cerebral blood flow. J Physiol Sci.; 67(3):345-351.
Overdorp, E. J., Kessels, R. P., Claassen, J. A., & Oosterman, J. M. (2016). The combined effect of neuropsychological and neuropathological deficits on instrumental activities of daily living in older adults: a systematic review. Neuropsychology review, 26(1), 92-106.
Park, D. C., Lodi-Smith, J., Drew, L., Haber, S., Hebrank, A., Bischof, G. N., & Aamodt, W. (2014). The impact of sustained engagement on cognitive function in older adults: the Synapse Project. Psychological science, 25(1), 103–112. doi:10.1177/0956797613499592
Parletta, N., Milte, C. M., & Meyer, B. J. (2013). Nutritional modulation of cognitive function and mental health. The Journal of nutritional biochemistry, 24(5), 725-743.
Piirtola, M., Kaprio, J., Kujala, U. M., Heikkilä, K., Koskenvuo, M., Svedberg, P., ... & Ropponen, A. (2016). Association between education and future leisure-time physical inactivity: a study of Finnish twins over a 35-year follow-up. BMC public health, 16(1), 720.
Raskin, J., Cummings, J., Hardy, J., Schuh, K., & A Dean, R. (2015). Neurobiology of Alzheimer’s disease: integrated molecular, physiological, anatomical, biomarker, and cognitive dimensions. Current Alzheimer research, 12(8), 712-722.
Rasmussen, M. K., Mestre, H., & Nedergaard, M. (2018). The glymphatic pathway in neurological disorders. The Lancet Neurology, 17(11), 1016-1024.
Rechtschaffen, A., Gilliland, M. A., Bergmann, B. M., & Winter, J. B. (1983). Physiological correlates of prolonged sleep deprivation in rats. Science, 221(4606), 182-184.
Reitz, C. (2013). Dyslipidemia and the risk of Alzheimer’s disease. Current atherosclerosis reports, 15(3), 307.
Riemersma‐van der Lek RF, Swaab DF, Twisk J, Hol EM, Hoogendijk WJG, Someren EJW. (2008) Effect of bright light and melatonin on cognitive and noncognitive function in elderly residents of group care facilities: A randomized controlled trial. JAMA;299(22):2642‐55.
Rock, P. L., Roiser, J. P., Riedel, W. J., & Blackwell, A. D. (2014). Cognitive impairment in depression: a systematic review and meta-analysis. Psychological medicine, 44(10), 2029-2040.
Ryan A, Wallace E, O'Hara P, Smith SM. (2015) Multimorbidity and functional decline in community-dwelling adults: a systematic review.; Health Qual Life Outcomes. 15;13:168.
Sayre, L. M., Perry, G., & Smith, M. A. (2008). Oxidative stress and neurotoxicity. Chemical research in toxicology, 21(1), 172-188.
Schwarzinger, M., Pollock, B. G., Hasan, O. S., Dufouil, C., Rehm, J., Baillot, S., ... & Luchini, S. (2018). Contribution of alcohol use disorders to the burden of dementia in France 2008–13: a nationwide retrospective cohort study. The Lancet Public Health, 3(3), e124-e132.
Seravalle, G., & Grassi, G. (2017). Obesity and hypertension. Pharmacological research, 122, 1-7.
Shi, L., Chen, S. J., Ma, M. Y., Bao, Y. P., Han, Y., Wang, Y. M., ... & Lu, L. (2018). Sleep disturbances increase the risk of dementia: a systematic review and meta-analysis. Sleep medicine reviews, 40, 4-16.
Shi, Y., Yamada, K., Liddelow, S. A., Smith, S. T., Zhao, L., Luo, W., ... & Gallardo, G. (2017). ApoE4 markedly exacerbates tau-mediated neurodegeneration in a mouse model of tauopathy. Nature, 549(7673), 523.
Simunkova, M., Alwasel, S. H., Alhazza, I. M., Jomova, K., Kollar, V., Rusko, M., & Valko, M. (2019). Management of oxidative stress and other pathologies in Alzheimer’s disease. Archives of toxicology, 1-23.
Smit, D., De Lange, J., Willemse, B., & Pot, A. M. (2017). Predictors of activity involvement in dementia care homes: a cross-sectional study. BMC geriatrics, 17(1), 175.
Smith, P. J., Blumenthal, J. A., Babyak, M. A., Craighead, L., Welsh-Bohmer, K. A., Browndyke, J. N., ... & Sherwood, A. (2010). Effects of the dietary approaches to stop hypertension diet, exercise, and caloric restriction on neurocognition in overweight adults with high blood pressure. Hypertension, 55(6), 1331-1338.
Solfrizzi, V., Panza, F., Frisardi, V., Seripa, D., Logroscino, G., Imbimbo, B. P., & Pilotto, A. (2011). Diet and Alzheimer’s disease risk factors or prevention: the current evidence. Expert review of neurotherapeutics, 11(5), 677-708.
Spruill, T. M. (2010). Chronic psychosocial stress and hypertension. Current hypertension reports, 12(1), 10-16.
Stern, Y., Arenaza-Urquijo, E. M., Bartrés-Faz, D., Belleville, S., Cantilon, M., Chetelat, G., ... & Okonkwo, O. (2018). Whitepaper: Defining and investigating cognitive reserve, brain reserve, and brain maintenance. Alzheimer's & Dementia.
Stunkard, A. J., Faith, M. S., & Allison, K. C. (2003). Depression and obesity. Biological psychiatry, 54(3), 330-337.
Sumlin, L. L., Garcia, T. J., Brown, S. A., Winter, M. A., García, A. A., Brown, A., & Cuevas, H. E. (2014). Depression and adherence to lifestyle changes in type 2 diabetes: a systematic review. The Diabetes Educator, 40(6), 731-744.
Swan, G. E., & Lessov-Schlaggar, C. N. (2007). The effects of tobacco smoke and nicotine on cognition and the brain. Neuropsychology review, 17(3), 259-273.
Talala, K. M., Martelin, T. P., Haukkala, A. H., Härkänen, T. T., & Prättälä, R. S. (2012). Socio-economic differences in self-reported insomnia and stress in Finland from 1979 to 2002: a population-based repeated cross-sectional survey. BMC public health, 12(1), 650.
Tarasoff-Conway, J. M., Carare, R. O., Osorio, R. S., Glodzik, L., Butler, T., Fieremans, E., ... & Frangione, B. (2015). Clearance systems in the brain—implications for Alzheimer disease. Nature reviews neurology, 11(8), 457.
Tejera, D., & T Heneka, M. (2016). Microglia in Alzheimer's disease: the good, the bad and the ugly. Current Alzheimer Research, 13(4), 370-380.
Turrell, G., & Kavanagh, A. M. (2006). Socio-economic pathways to diet: modelling the association between socio-economic position and food purchasing behaviour. Public health nutrition, 9(3), 375-383.
Uchino BN. (2006) Social Support and Health: A Review of Physiological Processes Potentially Underlying Links to Disease Outcomes. Journal of Behavioral Medicine. 29(4):377-87.
Valenzuela MJ, Sachdev P. (2006) Brain reserve and dementia: a systematic review. Psychol Med; 36: 441–54.
van den Berg JF, Hermes JS, van den Brink W, Blanken P, Kist N, Kok RM. (2014) Physical and mental health and social functioning in older alcohol-dependent inpatients: the role of age of onset. Eur Addict Res.; 20(5):226-32.
Van Den Berg, E., Geerlings, M. I., Biessels, G. J., Nederkoorn, P. J., & Kloppenborg, R. P. (2018). White matter hyperintensities and cognition in mild cognitive impairment and Alzheimer’s disease: a domain-specific meta-analysis. Journal of Alzheimer's disease, 63(2), 515-527.
van den Brink, A. C., Brouwer-Brolsma, E. M., Berendsen, A. A., & van de Rest, O. (2019). The Mediterranean, Dietary Approaches to Stop Hypertension (DASH), and Mediterranean-DASH Intervention for Neurodegenerative Delay (MIND) Diets Are Associated with Less Cognitive Decline and a Lower Risk of Alzheimer's Disease—A Review. Advances in Nutrition.
VanderWeele TJ, Hawkley LC, Cacioppo JT. (2012) On the Reciprocal Association Between Loneliness and Subjective Well-being. American Journal of Epidemiology. 176(9):777-84.
Vincent, H. K., Vincent, K. R., & Lamb, K. M. (2010). Obesity and mobility disability in the older adult. Obesity reviews, 11(8), 568-579.
Vyas, S., Rodrigues, A. J., Silva, J. M., Tronche, F., Almeida, O. F., Sousa, N., & Sotiropoulos, I. (2016). Chronic Stress and Glucocorticoids: From Neuronal Plasticity to Neurodegeneration. Neural plasticity, 2016, 6391686
Walker KA, Power MC, Gottesman RF. (2017) Defining the Relationship Between Hypertension, Cognitive Decline, and Dementia: a Review. Curr Hypertens Rep.;19(3):24.
Wang, C., & Holtzman, D. M. (2020). Bidirectional relationship between sleep and Alzheimer’s disease: role of amyloid, tau, and other factors. Neuropsychopharmacology, 45(1), 104-120.
Wang, F., Cao, Y., Ma, L., Pei, H., Rausch, W. D., & Li, H. (2018). Dysfunction of Cerebrovascular Endothelial Cells: Prelude to Vascular Dementia. Frontiers in aging neuroscience, 10, 376.
Winkler, E. A., Nishida, Y., Sagare, A. P., Rege, S. V., Bell, R. D., Perlmutter, D., ... & Sullivan, J. S. (2015). GLUT1 reductions exacerbate Alzheimer's disease vasculo-neuronal dysfunction and degeneration. Nature neuroscience, 18(4), 521.
Wittmann M, Dinich J, Merrow M, Roenneberg T. (2006) Social jetlag: misalignment of biological and social time. Chronobiol Int.;23(1-2):497-509.
Xia, S., Zhang, X., Zheng, S., Khanabdali, R., Kalionis, B., Wu, J., ... & Tai, X. (2016). An update on inflamm-aging: mechanisms, prevention, and treatment. Journal of immunology research, 2016.
Xie, L., H. Kang, Q. Xu, M. J. Chen, Y. Liao, M. Thiyagarajan, J. O’Donnell, et al. (2013). Sleep Drives Metabolite Clearance from the Adult Brain. Science 342 (6156): 373–77
Xu, K., Montalvo‐Ortiz, J. L., Zhang, X., Southwick, S. M., Krystal, J. H., Pietrzak, R. H., & Gelernter, J. (2019). Epigenome‐wide DNA methylation association analysis identified novel loci in peripheral cells for alcohol consumption among European American male veterans. Alcoholism: Clinical and Experimental Research, 43(10), 2111-2121.
Xu, W., Tan, L., Wang, H. F., Jiang, T., Tan, M. S., Tan, L., ... & Yu, J. T. (2015). Meta-analysis of modifiable risk factors for Alzheimer's disease. J Neurol Neurosurg Psychiatry, 86(12), 1299-1306.
Yaffe, K. (2007). Metabolic syndrome and cognitive disorders: is the sum greater than its parts?. Alzheimer Disease & Associated Disorders, 21(2), 167-171.
Yankner, B. A., Duffy, L. K., & Kirschner, D. A. (1990). Neurotrophic and neurotoxic effects of amyloid beta protein: reversal by tachykinin neuropeptides. Science, 250(4978), 279-282.
Zlokovic, B. V. (2011). Neurovascular pathways to neurodegeneration in Alzheimer's disease and other disorders. Nature Reviews Neuroscience, 12(12), 723.
